# Supplementary material for: A Comparative Study on the Effect of Euthanasia Methods and Sample Storage Conditions on RNA Yield and Quality in Porcine Tissues
Source: Animals (Basel). 2023 Feb 16;13(4):698. doi: 10.3390/ani13040698 (PMC9952302; doi:10.3390/ani13040698)
Supplement: Supplementary file 1 [file animals-13-00698-s001.zip]

Archive with 1 entries (1 files):
- animals-2193287-supplementary.pdf
